# Supplementary material for: Sequencing of Seven Haloarchaeal Genomes Reveals Patterns of Genomic Flux
Source: PLoS One. 2012 Jul 24;7(7):e41389. doi: 10.1371/journal.pone.0041389 (PMC3404096; doi:10.1371/journal.pone.0041389)
Supplement: Table S4 — List of genes differentially present in two Haloferax clades. Annotations associated with genes present in the Hfx. mucosum-Hfx. mediterranei clade but absent in the Hfx. volcanii-denitrificans-sulfurifontis clade according to the Syntenic Halophilic Tribes presence/absence matrix (Dataset S1). (XLSX) [file pone.0041389.s011.xlsx]

## Sheet: Sheet1
Supplementary Table 4: List of genes differentially present in two Haloferax clades.
Gene Annotation	Attributed Function	Substrate or Notes	Gene Count	Notes	Category Total
hypothetical protein	Unknown function		134
unknown	Unknown function		9
conserved repeat domain	Unknown function		1
conserved protein	Unknown function		1
Vng0725h	Unknown function	putative uncharacterized protein	1
Vng0595h	Unknown function	hypothetical protein	1		147
ATPase component CbiO of energizing module of cobalt ECF transporter	Heavy Metals (cobalt)	cobalt transprt	1
Transmembrane component CbiQ of energizing module of cobalt ECF transporter	Heavy Metals (cobalt)	cobalt transport	1
CbiN protein (probable ABC-type cobalt transport system, periplasmic component)	Heavy Metals (cobalt)	cobalt transport	1
putative iron transport protein	Heavy Metals (iron)		1
IucA/IucC	Heavy Metals (iron)	synthesizes iron chelating siderophore	1
ferrichrome-binding protein	Heavy Metals (iron)	iron transport	2
Ferritin, Dps family protein	Heavy Metals (iron)	iron storage and release	1
NifU-like domain protein	Heavy Metals (iron)	iron-sulfur cluster assembly in nitrogen fixation	1
Alcaligin biosynthesis enzyme (EC 1.-.-.-)	Heavy Metals (iron)	siderophore	1		10
putative ABC transporter permease protein	Transporters (ABC - unknown substrate)	unknown sub	1
ABC transport protein	Transporters (ABC - unknown substrate)	unknown sub	1
ABC transporter phosphate-binding protein	Transporters (ABC - unknown substrate)	unknown sub	1
ABC transporter ATP-binding protein	Transporters (ABC - unknown substrate)	unknown sub	1
ABC-type sugar transport systems permease components	Transporters (ABC - sugars)	sugars	1
maltose ABC transporter permease protein	Transporters (ABC - sugars)	maltose	1
multiple sugar ABC transporter ATP-binding protein	Transporters (ABC - sugars)	sugars	1
maltose ABC transporter maltose-binding protein	Transporters (ABC - sugars)	maltose	1
ABC-type antimicrobial peptide transport system,ATP-binding protein	Transporters (ABC - peptides)	antimicrobial peptides	1
oligopeptide ABC permease	Transporters (ABC - peptides)	oligopeptides	1
ABC-type dipeptide/oligopeptide/nickel transport systems, ATP binding protein I & II	Transporters (ABC - peptides)	peptides/nickel	1	Counted in more than one category.
ABC-type transport system permease protein (probable substrate copper) 4	Transporters (ABC - metals)	copper	1
ABC-type transport system ATP-binding protein (probable substrate copper) 4	Transporters (ABC - metals)	copper	1
ABC-type dipeptide/oligopeptide/nickel transport systems, ATP binding protein I & II	Transporters (ABC - metals)	peptides/nickel	1	Counted in more than one category.
Phosphonate ABC transporter ATP-binding protein (TC 3.A.1.9.1)	Transporters (ABC - other)	phosphonate	1
putative sugar transporter	Other transporters (sugar)		1
transport protein 57 (probable polysaccharide biosynthesis transport protein)	Other transporters (sugar)		1
oligopeptide transport permease protein	Other transporters (peptides)		1
Oligopeptide transport ATP-binding protein oppF (TC 3.A.1.5.1)	Other transporters (peptides)		1
oligopeptide binding protein	Other transporters (peptides)		1	Questionable categorization.
Na+/Ca+ antiporter, CaCA family	Other transporters (salts)		1
K+-dependent Na+/Ca+ exchanger related-protein	Other transporters (salts)		1
predicted calcium-binding protein	Other transporters (salts)		1	Questionable categorization.
branched-chain amino acid transport	Other transporters (other)		1
AzlC family protein	Other transporters (other)	branched chain amino acid transport	1
multi antimicrobial extrusion famly drug/sodium antiporters	Other transporters (other)		1
putative extracellular solute binding protein	Solute binding proteins (Transporters?)		1	Questionable categorization.
extracellular solute-binding protein, famly 1	Solute binding proteins (Transporters?)		1	Questionable categorization.
periplasmic solute binding protein	Solute binding proteins (Transporters?)		1	Questionable categorization.	29
DNA binding protein putative transcriptional regulator	DNA-binding Proteins and transcriptional regulator		1
predicted DNA binding protein	DNA-binding Proteins and transcriptional regulator		1
putative DNA binding domain	DNA-binding Proteins and transcriptional regulator		2
putative DNA binding protein	DNA-binding Proteins and transcriptional regulator		1
Transcriptional regulator, IclR family	DNA-binding Proteins and transcriptional regulator		1
Transcription initiation factor B	DNA-binding Proteins and transcriptional regulator		1
transcription regulator	DNA-binding Proteins and transcriptional regulator		4
transcriptional regulator	DNA-binding Proteins and transcriptional regulator		1
bacterio-opsin activator-like protein	DNA-binding Proteins and transcriptional regulator	transcriptional regulator	1
endoribonuclease L-PSP, putative	Translational Regulator	regulation of protein expression by cleavage of ssmRNA	1		14
signal-transducing histidine kinase; PAS/PAC domain protein	Histidine Kinases and other signal transducers		1
signal-transducing histidine kinase; probably PAS/PAC domain protein	Histidine Kinases and other signal transducers		1
putative PAS/PAC sensing his kinase	Histidine Kinases and other signal transducers		1
signal-transducing histidine kinase	Histidine Kinases and other signal transducers		1
histidine kinase	Histidine Kinases and other signal transducers		1
halobacterial transducer protein homolog	Histidine Kinases and other signal transducers		1
Htr15 transducer	Histidine Kinases and other signal transducers	chemotaxis/DNA-dependent transcriptional regulation	1
PKD domain containing protein	Histidine Kinases and other signal transducers	signal transduction	1		8
Small heat shock protein	Stress response		1
probable stress response protein	Stress response		1
Universal stress protein	Stress response		1
FKBP-type peptidylprolyl isomerase 1	Stress response	protein refolding in response to heat (heat shock chaperone)	1		4
homolog to chromosome partition protein	Cell Division		1
Cell division protein FtsX	Cell Division		2
cell division inhibitor	Cell Division		1		4
Choline-sulfatase (EC 3.1.6.6)	Hydrolases (Sulfatases)		1
sulfatase	Hydrolases (Sulfatases)		1
putative sulfatase	Hydrolases (Sulfatases)		1
peptidase S9, prolyl oligopeptidase active site domain protein	Hydrolases (Peptidases)		1
peptidase yuxL	Hydrolases (Peptidases)		1
subtilisin homolog	Hydrolases (Proteases)	protease	1
serine protease	Hydrolases (Proteases)		1
halolysin	Hydrolases (Proteases)	serine protease	1
Predicted hydrolase (HAD superfamily)	Hydrolases (Other)		1
hydrolase alpha/beta hydrolase fold family	Hydrolases (Other)		1
alpha/beta hydrolase fold	Hydrolases (Other)		2
phospholipase/carboxylesterase	Hydrolases (Other)		1		13
predicted cell surface protein/ lipoprotein	Cell surface protein		1
probably cell surface glycoprotein	Cell surface protein		2		3
UDP-glucose/GDP-mannose dehydrogenase family protein	Carbon metabolism	glucose/mannose	1
Glucose 1-dehydrogenase (EC 1.1.1.47)	Carbon metabolism	glucose	1
NAD-specific glutamate dehydrogenase (EC 1.4.1.2); NADP-specific glutamate dehydrogenase (EC 1.4.1.4)	Carbon metabolism	glutamate	1
succinic semialdehyde dehydrogenase	Carbon metabolism	succinate	1
D-3-phosphoglycerate dehydrogenase (EC:1.1.1.95)	Carbon metabolism	glycerate	1
chitinase	Carbon metabolism		5
UDP-sugar hydrolase	Carbon metabolism		1
2-dehydro-3-deoxygluconate kinase (EC 2.7.1.45)	Carbon metabolism	pentose phosphate pathway	1
Beta-hexosaminidase (EC 3.2.1.52)	Carbon metabolism	glycan degradation and metabolism	1
putative dehydrogenase E1 component alpha subunit (EC: 1.2.4.1)	Carbon metabolism	glycolysis, aa metabolism	1	pyruvate dehydrogenase?
Gluconate dehydratase (EC 4.2.1.39)	Carbon metabolism	pentose phosphate pathway	1
acetyl-coA acetyltransferase	Carbon metabolism	fatty acid metabolism, terpenoid biosynthesis, amino acid metabolism and degradation, carbon metabolism	1	Counted in more than one category.	16
putative glutamine synthetase	Amino Acid metabolism/synthesis	glutamine	2
Serine--glyoxylate aminotransferase (EC 2.6.1.45)	Amino Acid metabolism/synthesis		1
branched-chain amino acid aminotransferase	Amino Acid metabolism/synthesis		1
homolog to aminomethyltransferase (homolog to glycine clevage system protein T)	Amino Acid metabolism/synthesis		1
MaoC family protein	Amino Acid metabolism/synthesis	fatty acid and amino acid metabolism/biosynthesis	1	Counted in more than one category.
maoC protein homolog; probably enoyl-coA hydratse	Amino Acid metabolism/synthesis		1	Counted in more than one category.
Phenylacetate-coenzyme A ligase (EC 6.2.1.30)	Amino Acid metabolism/synthesis	phenylalanine metabolism	1
3-dehydroquinate dehydratase I (EC 4.2.1.10) # AroC I	Amino Acid metabolism/synthesis	Phenylalanine, tyrosine and tryptophan biosynthesis/secondary metabolite biosynthesis	1
Thioredoxin reductase (EC 1.8.1.9)	Amino Acid metabolism/synthesis	Pyrimidine metabolism/selenocompound metabolism/cysteine and methionine metabolism	1	Counted in more than one category.
methylmalonyl-CoA epimerase	Amino Acid metabolism/synthesis	Valine, leucine and isoleucine degradation/Glyoxylate and dicarboxylate metabolism/ Carbon fixation pathways in prokaryotes/ Propanoate metabolism	1
acetyl-coA acetyltransferase	Amino Acid metabolism/synthesis	fatty acid metabolism, terpenoid biosynthesis, amino acid metabolism and degradation, carbon metabolism	1	Counted in more than one category.	12
acyl-coenzyme A synthetase	Cofactors/Coenzymes		1
NADH-dependent FMN reductase (EC:1.5.1.29)	Cofactors/Coenzymes		1
biotin operon protein	Cofactors/Coenzymes		1
UbiA prenyltransferase	Cofactors/Coenzymes	menaquinone biosynthesis/vitamin K biosynthesis	2
Cobyrinic acid A,C-diamide synthase	Cofactors/Coenzymes	adenosylcobalamin biosynthesis	1
Dimethylmenaquinone methyltransferase	Cofactors/Coenzymes	menaquinone = vitamin K	1
dodecin	Cofactors/Coenzymes	lumichrome binding protein/flavin homeostasis	1
Quinolinate phosphoribosyltransferase [decarboxylating]	Cofactors/Coenzymes	Nicotinate and nicotinamide metabolism	1
Amidases related to nicotinamidase	Cofactors/Coenzymes	Nicotinate and nicotinamide metabolism	1		10
Ribonucleotide reductase of class Ia (aerobic), beta subunit (EC 1.17.4.1)	Nucleotide synthesis/metabolism		1
Ribonucleotide reductase of class Ia (aerobic), alpha subunit (EC 1.17.4.1)	Nucleotide synthesis/metabolism		1
type I phosphodiesterase/nucleotide pyrophosphatase	Nucleotide synthesis/metabolism		2
inosine monophosphate dehydrogenase (EC: 1.1.1.205)	Nucleotide synthesis/metabolism	purine metabolism	1
Thioredoxin reductase (EC 1.8.1.9)	Nucleotide synthesis/metabolism	Pyrimidine metabolism/selenocompound metabolism/cysteine and methionine metabolism	1	Counted in more than one category.	6
Threonyl-tRNA synthetase (EC 6.1.1.3)	tRNA biosynthesis	tRNA	1
selenocysteine synthase (seryl-tRNASer selenium transferase)	tRNA biosynthesis	tRNA	1		2
Isopentenyl-diphosphate delta-isomerase, FMN-dependent (EC 5.3.3.2)	Lipid metabolism/synthesis	Terpenoid backbone biosynthesis/secondary metabolite biosynthesis	1
Glycerophosphoryl diester phoshodiesterase (EC 3.1.4.46)	Lipid metabolism/synthesis	glycerophospholipid metabolism	1
phospholipase D	Lipid metabolism/synthesis	lipid metabolism	1
acetyl-coA acetyltransferase	Lipid metabolism/synthesis	fatty acid metabolism, terpenoid biosynthesis, amino acid metabolism and degradation, carbon metabolism	1	Counted in more than one category.
MaoC family protein	Lipid metabolism/synthesis	fatty acid and amino acid metabolism/biosynthesis	1	Counted in more than one category.
maoC protein homolog; probably enoyl-coA hydratse	Lipid metabolism/synthesis		1	Counted in more than one category.	6
glycosyl transferase	Glycosyl transferases		1
Glycosyl transferase, group 1	Glycosyl transferases		1
lipopolysaccharide glycoslytransferase, putative	Glycosyl transferases	lipopolysaccharide biosynthesis	1		3
LmbE-related protein	Deacetylases	de-N-acetylase	1
polysaccharide deacetylase	Deacetylases		1
probable acetyltransferase	Acetyltransferases	unknown substrate	1
acetyltransferase, GNAT family	Acetyltransferases	unknown substrate	1
acetyltransferase	Acetyltransferases	unknown substrate	1		5
geranylgeranyl hydrogenase	Chlorophyll metabolism	chlorophyll biosynthesis	1
probable delta-aminolevulinic acid dehydratase	Chlorophyll metabolism	porphyrin and chlorophyll metabolism/ biosynthesis of secondary metabolites	1		2
poly(3-hydroxyalkanoate) synthase	Other	synthesis of plastics precursors	1
poly-gamma-glytamate synthesis protein (capsule biosynthesis protein)	Other	capsule biosynthesis	1
luciferase family protein	Other	luminescence	1
glyoxalase/bleomycin resistance protein/dioxygenase	Other	antibiotic resistance, iron cofactor	1
flagellin A1 precursor	Other	motility	1
conserved formanidase/acetamidase	Other	Glyoxylate and dicarboxylate metabolism/ nitrogen metabolism	1
putative cytochrome b	Other	respiratory chain in mitochondira	1
Glucose-1-phosphate thymidylyltransferase (EC 2.7.7.24)	Other	biosynthesis of secondary metabolites	1
Alcohol dehydrogenase GroES domain protein	Other	carbon metabolism, fatty acid metabolism, amino acid metabolism, retinal metabolism	1
putative bacterial regulatory protein arsR family	Other	arsenic resistance regulatory protein	1		10
putative methyltransferase	Other (unknown function/substrate)	unknown	1
putative oxidoreductase	Other (unknown function/substrate)	unknown	1
thioredoxin	Other (unknown function/substrate)	class of small redox proteins	1
short-chain dehydrogenase/reductase SDR	Other (unknown function/substrate)	unknown substrate	1
alanine-rich protein SC17.12c	Other (unknown function/substrate)	unknown	1		5
Note: Genes listed as "counted in more than one category" are counted only once in total gene count.
